# Supplementary material for: Development and Evaluation of “a PEGylated Anti-Tau ScFv for SPECT Imaging” in a Rat Model of Traumatic Brain Injury
Source: Pharmaceutics. 2026 May 20;18(5):626. doi: 10.3390/pharmaceutics18050626 (PMC13210521; doi:10.3390/pharmaceutics18050626)
Supplement: Supplementary file 1 [file pharmaceutics-18-00626-s001.zip]

Archive with 1 entries (1 files):
- pharmaceutics-4167163-supplementary.pdf
